# Supplementary material for: Growth of a newly isolated oleaginous microalgal strain (Asterarcys sp. RA100) in oil produced water and its potential for biodiesel production
Source: PLoS One. 2025 Jun 17;20(6):e0325759. doi: 10.1371/journal.pone.0325759 (PMC12173180; doi:10.1371/journal.pone.0325759)
Supplement: S1 Table — Details of growth optimization experiments of Asterarcys sp. RA100 at different nutrient concentrations and incubation conditions. (XLSX) [file pone.0325759.s001.xlsx]

## Sheet: Sheet1
	Table S1: Details of growth optimization experiments of Asterarcys sp. RA100 at different nutrient concentrations and incubation conditions
	Experiment	Corresponding figure	Effect on growth of	Treatments	Details
	1	Fig. 2A	Presence and absence of nitrate (N) and phosphate (P)	-N-P	No nitrate and no phosphate (control)
				+N-P	Only 1X nitrate (i.e. 1.5 g L-1)
				-N+P	Only 1X phospate (i.e. 0.03 g L-1)
				+N+P	1X nitrate (i.e. 1.5 g L-1), and 1X phospate (i.e. 0.03 g L-1)
	2	Fig. 2B	Different concentrations of nitrate (in presence of 1X phosphate (P)	0X N	No nitrate (control)
				0.5X N	0.75 g L-1 nitrate
				1.0X N	1.5 g L-1 nitrate
				1.5X N	2.25 g L-1 nitrate
				2.0X N	3.0 g L-1 nitrate
	3	Fig. 2C	Different concentrations of nitrate (N) and phosphate (P)	0X NP	No addition (control)
				1X NP	1.5 g L-1 nitrate and 0.03 g L-1 phospate
				2X NP	3.0 g L-1 nitrate and 0.06 g L-1 phospate
				4X NP	6.0 g L-1 nitrate and 0.12 g L-1 phospate
				6X NP	9.0 g L-1 nitrate and 0.18 g L-1 phospate
				8X NP	12.0 g L-1 nitrate and 0.24 g L-1 phospate
	4	Fig. 2D	Vitamin addition	- Vitamin	No addition (control), 1.5 g L-1 nitrate and 0.03 g L-1 phospate
				+ Vitamin	200 mg L–1 of thiamine HCl
					1 ml of Biotin (Vitamin H) stock (1.0 g L–1 dH2O)
					1 ml of cyanocobalamin (vitamin B12) stock (1.0 g L–1 dH2O
					1.5 g L-1 nitrate and 0.03 g L-1 phospate
	5	Fig. 2E	Trace elements addition	- Trace elements	No addition (control), 1.5 g L-1 nitrate and 0.03 g L-1 phospate
				+ Trace elements	1 ml of the solution that contains (per liter): H3BO3 (2.86 g), MnCl2.4H2O (1.81 g), ZnSO4.7H2O (0.22 g), Na2MoO4.2H2O (0.39 g), CuSO4.5H2O (80 mg), and Co(NO3)2.6H2O (50 mg), 1.5 g L-1 nitrate and 0.03 g L-1 phospate
	6	Fig. 2F	Iron	- iron	No adition (control), 1.5 g L-1 nitrate and 0.03 g L-1 phospate
				+ iron	11 mg L-1 Ferric ammonium citrate, 1.5 g L-1 nitrate and 0.03 g L-1 phospate
	7	Fig. 3A	Different salinities	0/1/2/3/4/5 %	1.5 g L-1 nitrate and 0.03 g L-1 phospate
	8	Fig. 3B	Different temperatures	15/25/45 °C	1.5 g L-1 nitrate and 0.03 g L-1 phospate
	9	Fig. 3C	Different light intensities	1078/4000/6000/8000 Lux	1.5 g L-1 nitrate and 0.03 g L-1 phospate
	10	Fig. 3D	Different shaking conditions	static/100/150/200 rpm	1.5 g L-1 nitrate and 0.03 g L-1 phospate
